# Supplementary material for: Evolving Public Attitudes Towards the HPV Vaccine in China: A Fine-Grained Emotion Analysis of Sina Weibo (2016 vs. 2024)
Source: Entropy (Basel). 2025 Aug 22;27(9):887. doi: 10.3390/e27090887 (PMC12469185; doi:10.3390/e27090887)
Supplement: Supplementary file 1 [file entropy-27-00887-s001.zip]

Archive with 1 entries (1 files):
- entropy-3772309-supplementary.pdf
